# Supplementary material for: Nut Cracking Tools Used by Captive Chimpanzees (Pan troglodytes) and Their Comparison with Early Stone Age Percussive Artefacts from Olduvai Gorge
Source: PLoS One. 2016 Nov 21;11(11):e0166788. doi: 10.1371/journal.pone.0166788 (PMC5117719; doi:10.1371/journal.pone.0166788)
Supplement: S1 Table — Abbreviations: PA: percentage of the area covered by use-wear; LUW: percentage of the area covered by the largest use-wear mark; D: density of percussive marks; ED: total perimeter of percussive marks divided by the total anvil area; MNSH: mean shape of percussive marks (comparing them with a standard circular shape, MNSH = 1). DAC: distance of percussive marks to the centre of the tool; DAE: distance of percussive mark to the edge of the tool; XstdD: standard deviation distance; EMNC-MDC: distance from the ellipse mean centre to the ellipse median centre; EMNC-AC: distance from the ellipse mean centre to the centre of the tool; EMNC-AE: distance from the ellipse mean centre to the tool edge. (XLS) [file pone.0166788.s001.xls]

## Sheet: SI_2
Index	Unit	O15	O35	O28	O50	O40	O39	O48	O11	O74	O128	O125	O72
Tool
Area	cm2	197.49	88.69	264.44	118.25	124.41	102.33	235.04	111.44	97.93	n/a	n/a	56.05
Perimeter	cm	54.7	38.8	62	44.9	45.3	40.3	63.3	46.1	36.2	n/a	n/a	27.9
Use Wear
Quantity	no	24	17	4	8	5	5	27	15	17	n/a	n/a	9
Area	cm2
Maximum		0.38	0.87	0.87	0.47	0.06	0.1	2.52	2.81	0.03	n/a	n/a	0.04
Mean		0.1016	0.1105	0.51	0.155	0.036	0.056	0.3314	0.324	0.158	n/a	n/a	0.018
Minimum		0.01	0.01	0.04	0.02	0.01	0.02	0.01	0.02	0.01	n/a	n/a	0.01
Total		2.44	1.88	2.05	1.24	0.18	0.28	8.95	4.87	0.27	n/a	n/a	0.16
Perimeter	cm
Maximum		2.9	5.8	4.4	4.9	1	1.4	9.4	7.9	0.9	n/a	n/a	0.7
Mean		1.27	1.376	2.8	1.67875	0.74	0.94	1.974	1.913	0.535	n/a	n/a	0.477
Minimum		0.4	0.4	0.8	0.6	0.4	0.5	0.4	0.5	0.3	n/a	n/a	0.3
Total		30.5	23.4	11.2	13.5	3.7	4.7	53.3	28.7	9.1	n/a	n/a	4.3
PA	%	1.23551	2.11974	0.775223	1.04863	0.144683	0.273625	3.80786	4.37006	0.275707	n/a	n/a	0.285459
LUW	%	0.192415	0.980945	0.328997	0.397463	0.0482276	0.0977231	1.07216	2.52154	0.0306341	n/a	n/a	0.0713649
D	cm2	0.121525	0.191679	0.0151263	0.0676533	0.0401897	0.0488615	0.114874	0.134602	0.173593	n/a	n/a	0.160571
ED	cm-1	0.154438	0.26384	0.0423537	0.114165	0.0297404	0.0459298	0.22677	0.257538	0.0929235	n/a	n/a	0.0767172
MNSH	ad.	1.228	1.356	1.1164	1.263	1.163	1.141	1.257	1.2426	1.228	n/a	n/a	1.035
DAC	cm
Minimum		4.043	3.883	7.366	4.28	0.82	2.73	3.928	4.121	1.07	n/a	n/a	2.028
Mean		5.792	4.986	8.892	5.2	4.37	4.21	7.788	6.216	2.11	n/a	n/a	2.772
Maximum		9.117	5.919	9.569	6.38	5.89	6.54	12.155	8.353	3	n/a	n/a	3.591
DAE	cm
Minimum		0	0	0	0	0	0	0	0	1.95	n/a	n/a	1.151
Mean		0.97	0.333	0.412	0.13	1.32	6.08	0.901	0.2959	2.86	n/a	n/a	2.242
Maximum		4.09	1.236	1.878	2.32	4	2.6	5.4451	1.431	3.96	n/a	n/a	2.815
Standard deviational ellipse
XstdD	cm	4.301	2.7389	5.452	5.878	1.744	0.894	10.1188	6.542	1.2216	n/a	n/a	0.4073
YstdD	cm	5.957	5.877	0.59	2.8202	5.497	4.232	3.8558	2.663	1.559	n/a	n/a	0.8498
Area	cm2	80.5	50.57	10.06	52.08	30.12	11.89	122.56	54.73	5.99	n/a	n/a	10.9
Elongation	ad.	1.38503	2.14575	9.24068	2.08425	3.15195	4.73378	2.62431	2.45663	1.2762	n/a	n/a	2.08642
EMNC-MDC	cm	1.958	1.384	1.784	2.44	2.083	0.75	2.074	2.126	0.28	n/a	n/a	0
EMNC-AC	cm	3.211	2.402	8.445	2.88	4.303	3.42	3.655	4.3423	1.77	n/a	n/a	2.808
EMNC-AE	cm	3.498	1.906	0.929	2.1	3.4	0.94	3.828	2.247	2.96	n/a	n/a	2.469
